# Supplementary material for: Preliminary Investigation of Different Drying Systems to Preserve Hydroxytyrosol and Its Derivatives in Olive Oil Filter Cake Pressurized Liquid Extracts
Source: Foods. 2021 Jun 18;10(6):1407. doi: 10.3390/foods10061407 (PMC8234471; doi:10.3390/foods10061407)
Supplement: Supplementary file 1 [file foods-10-01407-s001.zip]

Archive with 1 entries (1 files):
- foods-1216979-supplementary.pdf
